# Supplementary material for: Altering One's Body-Perception Through E-Textiles and Haptic Metaphors
Source: Front Robot AI. 2020 Feb 18;7:7. doi: 10.3389/frobt.2020.00007 (PMC7805743; doi:10.3389/frobt.2020.00007)
Supplement: Data Sheet 3 — Codes for creating the vibrotactile patterns. [file Data_Sheet_3.ZIP]

Archive with 45 entries (32 files):
- Frontiers_codes/
- Frontiers_codes/.DS_Store
- __MACOSX/
- __MACOSX/Frontiers_codes/
- __MACOSX/Frontiers_codes/._.DS_Store
- Frontiers_codes/Icon
- __MACOSX/Frontiers_codes/._Icon
- Frontiers_codes/Experiment 1/
- Frontiers_codes/Experiment 1/.DS_Store
- __MACOSX/Frontiers_codes/Experiment 1/
- __MACOSX/Frontiers_codes/Experiment 1/._.DS_Store
- Frontiers_codes/Experiment 1/Icon
- __MACOSX/Frontiers_codes/Experiment 1/._Icon
- Frontiers_codes/Experiment 1/Vib-1.1/
- Frontiers_codes/Experiment 1/Vib-1.1/Icon
- __MACOSX/Frontiers_codes/Experiment 1/Vib-1.1/
- __MACOSX/Frontiers_codes/Experiment 1/Vib-1.1/._Icon
- Frontiers_codes/Experiment 1/Vib-1.1/Vib-4.ino
- __MACOSX/Frontiers_codes/Experiment 1/Vib-1.1/._Vib-4.ino
- __MACOSX/Frontiers_codes/Experiment 1/._Vib-1.1
- Frontiers_codes/Experiment 1/vib-1.3/
- Frontiers_codes/Experiment 1/vib-1.3/Icon
- __MACOSX/Frontiers_codes/Experiment 1/vib-1.3/
- __MACOSX/Frontiers_codes/Experiment 1/vib-1.3/._Icon
- Frontiers_codes/Experiment 1/vib-1.3/vib-6.ino
- __MACOSX/Frontiers_codes/Experiment 1/vib-1.3/._vib-6.ino
- __MACOSX/Frontiers_codes/Experiment 1/._vib-1.3
- Frontiers_codes/Experiment 1/vib-1.4/
- Frontiers_codes/Experiment 1/vib-1.4/Icon
- __MACOSX/Frontiers_codes/Experiment 1/vib-1.4/
- __MACOSX/Frontiers_codes/Experiment 1/vib-1.4/._Icon
- Frontiers_codes/Experiment 1/vib-1.4/vib-7.ino
- __MACOSX/Frontiers_codes/Experiment 1/vib-1.4/._vib-7.ino
- __MACOSX/Frontiers_codes/Experiment 1/._vib-1.4
- Frontiers_codes/Experiment 1/vib-1.2/
- Frontiers_codes/Experiment 1/vib-1.2/Icon
- __MACOSX/Frontiers_codes/Experiment 1/vib-1.2/
- __MACOSX/Frontiers_codes/Experiment 1/vib-1.2/._Icon
- Frontiers_codes/Experiment 1/vib-1.2/vib-5.ino
- __MACOSX/Frontiers_codes/Experiment 1/vib-1.2/._vib-5.ino
- __MACOSX/Frontiers_codes/Experiment 1/._vib-1.2
- __MACOSX/Frontiers_codes/._Experiment 1
- Frontiers_codes/Experiment 2.ino
- __MACOSX/Frontiers_codes/._Experiment 2.ino
- __MACOSX/._Frontiers_codes
