# Supplementary material for: Altering One's Body-Perception Through E-Textiles and Haptic Metaphors
Source: Front Robot AI. 2020 Feb 18;7:7. doi: 10.3389/frobt.2020.00007 (PMC7805743; doi:10.3389/frobt.2020.00007)
Supplement: Data Sheet 3 — Codes for creating the vibrotactile patterns. [file Data_Sheet_3.ZIP › Frontiers_codes/Experiment 1/vib-1.3/vib-6.ino]

// FROM CENTER TO THE SIDES

// These constants won't change. They're used to give names to the pins used:
const int analogInPin = A0;  // Analog input pin that the potentiometer is attached to
const int OutPin1 = 1; // Analog output pin that the LED is attached to
const int OutPin2 = 2; // Analog output pin that the LED is attached to
const int OutPin3 = 3; // Analog output pin that the LED is attached to
const int OutPin4 = 4; // Analog output pin that the LED is attached to
const int OutPin5 = 5; // Analog output pin that the LED is attached to
const int OutPin6 = 6; // Analog output pin that the LED is attached to
const int OutPin7 = 7; // Analog output pin that the LED is attached to
const int OutPin8 = 8; // Analog output pin that the LED is attached to
const int OutPin9 = 9; // Analog output pin that the LED is attached to
const int OutPin10 = 10; // Analog output pin that the LED is attached to
const int OutPin11 = 11; // Analog output pin that the LED is attached to
const int OutPin12 = 12; // Analog output pin that the LED is attached to
const int OutPin13 = 13; // Analog output pin that the LED is attached to
int i=0;

int sensorValue = 0;        // value read from the pot
int outputValue = 0;        // value output to the PWM (analog out)

void setup() {
 // initialize serial communications at 9600 bps:
 Serial.begin(9600);


while (i<30) {
  Serial.print (i);
 // read the analog in value:
 sensorValue = analogRead(analogInPin);
 // map it to the range of the analog out:
outputValue = map(sensorValue, 0, 1023, 0, 255);

 // change the analog out value:

 analogWrite(OutPin11, outputValue);
 delay(200);
 analogWrite(OutPin11, 0);
 delay(0);

 analogWrite(OutPin10, outputValue); // pin on
 analogWrite(OutPin7, outputValue);
 delay(200);
 analogWrite(OutPin10, 0); //pin off
 analogWrite(OutPin7, 0);
 delay(0);

 analogWrite(OutPin9, outputValue);
  analogWrite(OutPin6, outputValue);
 delay(200);
 analogWrite(OutPin9, 0);
  analogWrite(OutPin6, 0);
 delay(0);

 analogWrite(OutPin8, outputValue);
 analogWrite(OutPin5, outputValue);
 delay(200);
 analogWrite(OutPin8, 0);
 analogWrite(OutPin5, 0);
 delay(0);

 delay(500);

i++;
}
}

void loop()
{
}
