# Supplementary material for: Altering One's Body-Perception Through E-Textiles and Haptic Metaphors
Source: Front Robot AI. 2020 Feb 18;7:7. doi: 10.3389/frobt.2020.00007 (PMC7805743; doi:10.3389/frobt.2020.00007)
Supplement: Data Sheet 3 — Codes for creating the vibrotactile patterns. [file Data_Sheet_3.ZIP › Frontiers_codes/Experiment 2.ino]

int tpin01 = 2; //center
int tpin11 = 3; // 1st round 1st motor to the right
int tpin12 = 4;
int tpin13 = 5;
int tpin14 = 6;
int tpin15 = 7;
int tpin16 = 8;
int tpin17 = 9;
int tpin18 = 10;
int tpin21 = 11; //2nd round 1st motor
int tpin22 = 12;
int tpin23 = 13;
int tpin24 = 14;
int tpin25 = 15;
int tpin26 = 16;
int tpin27 = 17;
int tpin28 = 18;
int tpin31 = 22; //3rd round 1st motor //28 because of the interruptpin
int tpin32 = 23; //29 because of the interruptpin
int tpin33 = 24; //30 because of the interruptpin
int tpin34 = 25;
int tpin35 = 26;
int tpin36 = 28;
int tpin37 = 29;
int tpin38 = 30;
int i = 0;
int button = 0;


int tpins[25] = {tpin01,tpin11,tpin12,tpin13,tpin14,tpin15,tpin16,tpin17,tpin18,tpin21,tpin22,tpin23,tpin24,tpin25,tpin26,tpin27,tpin28,tpin31,tpin32,tpin33,tpin34,tpin35,tpin36,tpin37,tpin38};

const byte interruptPin1 = 19;
const byte interruptPin2 = 20;
const  byte interruptPin3 = 21;
volatile byte state = LOW;

void setup() {

    for (int i = 0; i < 25; i++) {
    pinMode(tpins[i], OUTPUT);
    analogWrite(tpins[i], 0);
    }
    
  pinMode(interruptPin1, INPUT_PULLUP);
  attachInterrupt(digitalPinToInterrupt(interruptPin1), Pattern1, RISING);
  pinMode(interruptPin2, INPUT_PULLUP);
  attachInterrupt(digitalPinToInterrupt(interruptPin2), Pattern2, RISING);
  pinMode(interruptPin3, INPUT_PULLUP);
  attachInterrupt(digitalPinToInterrupt(interruptPin3), Pattern3, RISING);

   Serial.begin(57600);
}

void loop() {
  //digitalWrite(tpin01, state);

  if (button == 1) {
    //WATER       
 Serial.println ("pressed 1"); 
analogWrite(tpin01, 0);
analogWrite(tpin11, 0);
analogWrite(tpin12, 0);
analogWrite(tpin13, 0);
analogWrite(tpin14, 0);
analogWrite(tpin15, 0);
analogWrite(tpin16, 0);
analogWrite(tpin17, 0);
analogWrite(tpin18, 0);
analogWrite(tpin21, 0);
analogWrite(tpin22, 0);
analogWrite(tpin23, 0);
analogWrite(tpin24, 0);
analogWrite(tpin25, 0);
analogWrite(tpin26, 0);
analogWrite(tpin27, 0);
analogWrite(tpin28, 0);
analogWrite(tpin31, 0);
analogWrite(tpin32, 0);
analogWrite(tpin33, 130);
analogWrite(tpin34, 0);
analogWrite(tpin35, 0);
analogWrite(tpin36, 0);
analogWrite(tpin37, 0);
analogWrite(tpin38, 0);
delay(400);
//between
analogWrite(tpin01, 0);
analogWrite(tpin11, 0);
analogWrite(tpin12, 0);
analogWrite(tpin13, 0);
analogWrite(tpin14, 0);
analogWrite(tpin15, 0);
analogWrite(tpin16, 0);
analogWrite(tpin17, 0);
analogWrite(tpin18, 0);
analogWrite(tpin21, 0);
analogWrite(tpin22, 0);
analogWrite(tpin23, 130);
analogWrite(tpin24, 0);
analogWrite(tpin25, 0);
analogWrite(tpin26, 0);
analogWrite(tpin27, 0);
analogWrite(tpin28, 0);
analogWrite(tpin31, 0);
analogWrite(tpin32, 130);
analogWrite(tpin33, 130);
analogWrite(tpin34, 130);
analogWrite(tpin35, 0);
analogWrite(tpin36, 0);
analogWrite(tpin37, 0);
analogWrite(tpin38, 0);
delay(400);
//between
analogWrite(tpin01, 0);
analogWrite(tpin11, 0);
analogWrite(tpin12, 0);
analogWrite(tpin13, 0);
analogWrite(tpin14, 0);
analogWrite(tpin15, 0);
analogWrite(tpin16, 0);
analogWrite(tpin17, 0);
analogWrite(tpin18, 0);
analogWrite(tpin21, 0);
analogWrite(tpin22, 0);
analogWrite(tpin23, 130);
analogWrite(tpin24, 0);
analogWrite(tpin25, 0);
analogWrite(tpin26, 0);
analogWrite(tpin27, 0);
analogWrite(tpin28, 0);
analogWrite(tpin31, 0);
analogWrite(tpin32, 130);
analogWrite(tpin33, 0);
analogWrite(tpin34, 130);
analogWrite(tpin35, 0);
analogWrite(tpin36, 0);
analogWrite(tpin37, 0);
analogWrite(tpin38, 0);
delay(400);
//between
analogWrite(tpin01, 0);
analogWrite(tpin11, 0);
analogWrite(tpin12, 0);
analogWrite(tpin13, 0);
analogWrite(tpin14, 0);
analogWrite(tpin15, 0);
analogWrite(tpin16, 0);
analogWrite(tpin17, 0);
analogWrite(tpin18, 0);
analogWrite(tpin21, 0);
analogWrite(tpin22, 130);
analogWrite(tpin23, 130);
analogWrite(tpin24, 130);
analogWrite(tpin25, 0);
analogWrite(tpin26, 0);
analogWrite(tpin27, 0);
analogWrite(tpin28, 0);
analogWrite(tpin31, 0);
analogWrite(tpin32, 130);
analogWrite(tpin33, 0);
analogWrite(tpin34, 130);
analogWrite(tpin35, 0);
analogWrite(tpin36, 0);
analogWrite(tpin37, 0);
analogWrite(tpin38, 0);
delay(400);
//between
analogWrite(tpin01, 0);
analogWrite(tpin11, 0);
analogWrite(tpin12, 0);
analogWrite(tpin13, 0);
analogWrite(tpin14, 0);
analogWrite(tpin15, 0);
analogWrite(tpin16, 0);
analogWrite(tpin17, 0);
analogWrite(tpin18, 0);
analogWrite(tpin21, 0);
analogWrite(tpin22, 130);
analogWrite(tpin23, 0);
analogWrite(tpin24, 130);
analogWrite(tpin25, 0);
analogWrite(tpin26, 0);
analogWrite(tpin27, 0);
analogWrite(tpin28, 0);
analogWrite(tpin31, 0);
analogWrite(tpin32, 0);
analogWrite(tpin33, 0);
analogWrite(tpin34, 0);
analogWrite(tpin35, 0);
analogWrite(tpin36, 0);
analogWrite(tpin37, 0);
analogWrite(tpin38, 0);
delay(400);
//between
analogWrite(tpin01, 0);
analogWrite(tpin11, 0);
analogWrite(tpin12, 130);
analogWrite(tpin13, 130);
analogWrite(tpin14, 130);
analogWrite(tpin15, 0);
analogWrite(tpin16, 0);
analogWrite(tpin17, 0);
analogWrite(tpin18, 0);
analogWrite(tpin21, 0);
analogWrite(tpin22, 130);
analogWrite(tpin23, 0);
analogWrite(tpin24, 130);
analogWrite(tpin25, 0);
analogWrite(tpin26, 0);
analogWrite(tpin27, 0);
analogWrite(tpin28, 0);
analogWrite(tpin31, 0);
analogWrite(tpin32, 0);
analogWrite(tpin33, 0);
analogWrite(tpin34, 0);
analogWrite(tpin35, 0);
analogWrite(tpin36, 0);
analogWrite(tpin37, 0);
analogWrite(tpin38, 0);
delay(400);
//between
analogWrite(tpin01, 0);
analogWrite(tpin11, 0);
analogWrite(tpin12, 130);
analogWrite(tpin13, 130);
analogWrite(tpin14, 130);
analogWrite(tpin15, 0);
analogWrite(tpin16, 0);
analogWrite(tpin17, 0);
analogWrite(tpin18, 0);
analogWrite(tpin21, 0);
analogWrite(tpin22, 0);
analogWrite(tpin23, 0);
analogWrite(tpin24, 0);
analogWrite(tpin25, 0);
analogWrite(tpin26, 0);
analogWrite(tpin27, 0);
analogWrite(tpin28, 0);
analogWrite(tpin31, 0);
analogWrite(tpin32, 0);
analogWrite(tpin33, 0);
analogWrite(tpin34, 0);
analogWrite(tpin35, 0);
analogWrite(tpin36, 0);
analogWrite(tpin37, 0);
analogWrite(tpin38, 0);
delay(400);
//between
analogWrite(tpin01, 130);
analogWrite(tpin11, 130);
analogWrite(tpin12, 130);
analogWrite(tpin13, 130);
analogWrite(tpin14, 130);
analogWrite(tpin15, 130);
analogWrite(tpin16, 0);
analogWrite(tpin17, 0);
analogWrite(tpin18, 0);
analogWrite(tpin21, 130);
analogWrite(tpin22, 0);
analogWrite(tpin23, 0);
analogWrite(tpin24, 0);
analogWrite(tpin25, 130);
analogWrite(tpin26, 0);
analogWrite(tpin27, 0);
analogWrite(tpin28, 0);
analogWrite(tpin31, 130);
analogWrite(tpin32, 0);
analogWrite(tpin33, 0);
analogWrite(tpin34, 0);
analogWrite(tpin35, 130);
analogWrite(tpin36, 0);
analogWrite(tpin37, 0);
analogWrite(tpin38, 0);
delay(400);
//between
analogWrite(tpin01, 130);
analogWrite(tpin11, 130);
analogWrite(tpin12, 0);
analogWrite(tpin13, 0);
analogWrite(tpin14, 0);
analogWrite(tpin15, 130);
analogWrite(tpin16, 0);
analogWrite(tpin17, 0);
analogWrite(tpin18, 0);
analogWrite(tpin21, 130);
analogWrite(tpin22, 0);
analogWrite(tpin23, 0);
analogWrite(tpin24, 0);
analogWrite(tpin25, 130);
analogWrite(tpin26, 0);
analogWrite(tpin27, 0);
analogWrite(tpin28, 0);
analogWrite(tpin31, 130);
analogWrite(tpin32, 0);
analogWrite(tpin33, 0);
analogWrite(tpin34, 0);
analogWrite(tpin35, 130);
analogWrite(tpin36, 0);
analogWrite(tpin37, 0);
analogWrite(tpin38, 0);
delay(400);
//between
analogWrite(tpin01, 130);
analogWrite(tpin11, 130);
analogWrite(tpin12, 0);
analogWrite(tpin13, 0);
analogWrite(tpin14, 0);
analogWrite(tpin15, 130);
analogWrite(tpin16, 130);
analogWrite(tpin17, 130);
analogWrite(tpin18, 130);
analogWrite(tpin21, 130);
analogWrite(tpin22, 0);
analogWrite(tpin23, 0);
analogWrite(tpin24, 0);
analogWrite(tpin25, 130);
analogWrite(tpin26, 0);
analogWrite(tpin27, 0);
analogWrite(tpin28, 0);
analogWrite(tpin31, 130);
analogWrite(tpin32, 0);
analogWrite(tpin33, 0);
analogWrite(tpin34, 0);
analogWrite(tpin35, 130);
analogWrite(tpin36, 0);
analogWrite(tpin37, 0);
analogWrite(tpin38, 0);
delay(400);
//between
analogWrite(tpin01, 0);
analogWrite(tpin11, 0);
analogWrite(tpin12, 0);
analogWrite(tpin13, 0);
analogWrite(tpin14, 0);
analogWrite(tpin15, 0);
analogWrite(tpin16, 130);
analogWrite(tpin17, 130);
analogWrite(tpin18, 130);
analogWrite(tpin21, 0);
analogWrite(tpin22, 0);
analogWrite(tpin23, 0);
analogWrite(tpin24, 0);
analogWrite(tpin25, 0);
analogWrite(tpin26, 0);
analogWrite(tpin27, 0);
analogWrite(tpin28, 0);
analogWrite(tpin31, 0);
analogWrite(tpin32, 0);
analogWrite(tpin33, 0);
analogWrite(tpin34, 0);
analogWrite(tpin35, 0);
analogWrite(tpin36, 0);
analogWrite(tpin37, 0);
analogWrite(tpin38, 0);
delay(400);
//between
analogWrite(tpin01, 0);
analogWrite(tpin11, 0);
analogWrite(tpin12, 0);
analogWrite(tpin13, 0);
analogWrite(tpin14, 0);
analogWrite(tpin15, 0);
analogWrite(tpin16, 130);
analogWrite(tpin17, 130);
analogWrite(tpin18, 130);
analogWrite(tpin21, 0);
analogWrite(tpin22, 0);
analogWrite(tpin23, 0);
analogWrite(tpin24, 0);
analogWrite(tpin25, 0);
analogWrite(tpin26, 130);
analogWrite(tpin27, 0);
analogWrite(tpin28, 130);
analogWrite(tpin31, 0);
analogWrite(tpin32, 0);
analogWrite(tpin33, 0);
analogWrite(tpin34, 0);
analogWrite(tpin35, 0);
analogWrite(tpin36, 0);
analogWrite(tpin37, 0);
analogWrite(tpin38, 0);
delay(400);
//between
analogWrite(tpin01, 0);
analogWrite(tpin11, 0);
analogWrite(tpin12, 0);
analogWrite(tpin13, 0);
analogWrite(tpin14, 0);
analogWrite(tpin15, 0);
analogWrite(tpin16, 0);
analogWrite(tpin17, 0);
analogWrite(tpin18, 0);
analogWrite(tpin21, 0);
analogWrite(tpin22, 0);
analogWrite(tpin23, 0);
analogWrite(tpin24, 0);
analogWrite(tpin25, 0);
analogWrite(tpin26, 130);
analogWrite(tpin27, 0);
analogWrite(tpin28, 130);
analogWrite(tpin31, 0);
analogWrite(tpin32, 0);
analogWrite(tpin33, 0);
analogWrite(tpin34, 0);
analogWrite(tpin35, 0);
analogWrite(tpin36, 0);
analogWrite(tpin37, 0);
analogWrite(tpin38, 0);
delay(400);
//between
analogWrite(tpin01, 0);
analogWrite(tpin11, 0);
analogWrite(tpin12, 0);
analogWrite(tpin13, 0);
analogWrite(tpin14, 0);
analogWrite(tpin15, 0);
analogWrite(tpin16, 0);
analogWrite(tpin17, 0);
analogWrite(tpin18, 0);
analogWrite(tpin21, 0);
analogWrite(tpin22, 0);
analogWrite(tpin23, 0);
analogWrite(tpin24, 0);
analogWrite(tpin25, 0);
analogWrite(tpin26, 130);
analogWrite(tpin27, 130);
analogWrite(tpin28, 130);
analogWrite(tpin31, 0);
analogWrite(tpin32, 0);
analogWrite(tpin33, 0);
analogWrite(tpin34, 0);
analogWrite(tpin35, 0);
analogWrite(tpin36, 130);
analogWrite(tpin37, 0);
analogWrite(tpin38, 130);
delay(400);
//between
analogWrite(tpin01, 0);
analogWrite(tpin11, 0);
analogWrite(tpin12, 0);
analogWrite(tpin13, 0);
analogWrite(tpin14, 0);
analogWrite(tpin15, 0);
analogWrite(tpin16, 0);
analogWrite(tpin17, 0);
analogWrite(tpin18, 0);
analogWrite(tpin21, 0);
analogWrite(tpin22, 0);
analogWrite(tpin23, 0);
analogWrite(tpin24, 0);
analogWrite(tpin25, 0);
analogWrite(tpin26, 0);
analogWrite(tpin27, 130);
analogWrite(tpin28, 0);
analogWrite(tpin31, 0);
analogWrite(tpin32, 0);
analogWrite(tpin33, 0);
analogWrite(tpin34, 0);
analogWrite(tpin35, 0);
analogWrite(tpin36, 130);
analogWrite(tpin37, 0);
analogWrite(tpin38, 130);
delay(400);
//between
analogWrite(tpin01, 0);
analogWrite(tpin11, 0);
analogWrite(tpin12, 0);
analogWrite(tpin13, 0);
analogWrite(tpin14, 0);
analogWrite(tpin15, 0);
analogWrite(tpin16, 0);
analogWrite(tpin17, 0);
analogWrite(tpin18, 0);
analogWrite(tpin21, 0);
analogWrite(tpin22, 0);
analogWrite(tpin23, 0);
analogWrite(tpin24, 0);
analogWrite(tpin25, 0);
analogWrite(tpin26, 0);
analogWrite(tpin27, 130);
analogWrite(tpin28, 0);
analogWrite(tpin31, 0);
analogWrite(tpin32, 0);
analogWrite(tpin33, 0);
analogWrite(tpin34, 0);
analogWrite(tpin35, 0);
analogWrite(tpin36, 130);
analogWrite(tpin37, 130);
analogWrite(tpin38, 130);
delay(400);
//between
analogWrite(tpin01, 0);
analogWrite(tpin11, 0);
analogWrite(tpin12, 0);
analogWrite(tpin13, 0);
analogWrite(tpin14, 0);
analogWrite(tpin15, 0);
analogWrite(tpin16, 0);
analogWrite(tpin17, 0);
analogWrite(tpin18, 0);
analogWrite(tpin21, 0);
analogWrite(tpin22, 0);
analogWrite(tpin23, 0);
analogWrite(tpin24, 0);
analogWrite(tpin25, 0);
analogWrite(tpin26, 0);
analogWrite(tpin27, 0);
analogWrite(tpin28, 0);
analogWrite(tpin31, 0);
analogWrite(tpin32, 0);
analogWrite(tpin33, 0);
analogWrite(tpin34, 0);
analogWrite(tpin35, 0);
analogWrite(tpin36, 0);
analogWrite(tpin37, 130);
analogWrite(tpin38, 0);
delay(400);
Serial.println("end of 1");
}

else if (button == 2)

{
   Serial.println ("pressed 2"); 
//CLOUD
analogWrite(tpin01, 100);
analogWrite(tpin11, 0);
analogWrite(tpin12, 0);
analogWrite(tpin13, 0);
analogWrite(tpin14, 0);
analogWrite(tpin15, 0);
analogWrite(tpin16, 0);
analogWrite(tpin17, 0);
analogWrite(tpin18, 0);
analogWrite(tpin21, 0);
analogWrite(tpin22, 0);
analogWrite(tpin23, 0);
analogWrite(tpin24, 0);
analogWrite(tpin25, 0);
analogWrite(tpin26, 0);
analogWrite(tpin27, 0);
analogWrite(tpin28, 0);
analogWrite(tpin31, 0);
analogWrite(tpin32, 0);
analogWrite(tpin33, 0);
analogWrite(tpin34, 0);
analogWrite(tpin35, 0);
analogWrite(tpin36, 0);
analogWrite(tpin37, 0);
analogWrite(tpin38, 0);
delay(1000);
analogWrite(tpin01, 0);
analogWrite(tpin11, 100);
analogWrite(tpin12, 0);
analogWrite(tpin13, 100);
analogWrite(tpin14, 0);
analogWrite(tpin15, 100);
analogWrite(tpin16, 0);
analogWrite(tpin17, 100);
analogWrite(tpin18, 0);
analogWrite(tpin21, 0);
analogWrite(tpin22, 0);
analogWrite(tpin23, 0);
analogWrite(tpin24, 0);
analogWrite(tpin25, 0);
analogWrite(tpin26, 0);
analogWrite(tpin27, 0);
analogWrite(tpin28, 0);
analogWrite(tpin31, 0);
analogWrite(tpin32, 0);
analogWrite(tpin33, 0);
analogWrite(tpin34, 0);
analogWrite(tpin35, 0);
analogWrite(tpin36, 0);
analogWrite(tpin37, 0);
analogWrite(tpin38, 0);
delay(1000);
analogWrite(tpin01, 0);
analogWrite(tpin11, 100);
analogWrite(tpin12, 100);
analogWrite(tpin13, 100);
analogWrite(tpin14, 100);
analogWrite(tpin15, 100);
analogWrite(tpin16, 100);
analogWrite(tpin17, 100);
analogWrite(tpin18, 100);
analogWrite(tpin21, 0);
analogWrite(tpin22, 0);
analogWrite(tpin23, 0);
analogWrite(tpin24, 0);
analogWrite(tpin25, 0);
analogWrite(tpin26, 0);
analogWrite(tpin27, 0);
analogWrite(tpin28, 0);
analogWrite(tpin31, 0);
analogWrite(tpin32, 0);
analogWrite(tpin33, 0);
analogWrite(tpin34, 0);
analogWrite(tpin35, 0);
analogWrite(tpin36, 0);
analogWrite(tpin37, 0);
analogWrite(tpin38, 0);
delay(1000);
analogWrite(tpin01, 0);
analogWrite(tpin11, 0);
analogWrite(tpin12, 100);
analogWrite(tpin13, 0);
analogWrite(tpin14, 100);
analogWrite(tpin15, 0);
analogWrite(tpin16, 100);
analogWrite(tpin17, 0);
analogWrite(tpin18, 100);
analogWrite(tpin21, 100);
analogWrite(tpin22, 0);
analogWrite(tpin23, 100);
analogWrite(tpin24, 0);
analogWrite(tpin25, 100);
analogWrite(tpin26, 0);
analogWrite(tpin27, 100);
analogWrite(tpin28, 0);
analogWrite(tpin31, 0);
analogWrite(tpin32, 0);
analogWrite(tpin33, 0);
analogWrite(tpin34, 0);
analogWrite(tpin35, 0);
analogWrite(tpin36, 0);
analogWrite(tpin37, 0);
analogWrite(tpin38, 0);
delay(1000);
analogWrite(tpin01, 0);
analogWrite(tpin11, 0);
analogWrite(tpin12, 0);
analogWrite(tpin13, 0);
analogWrite(tpin14, 0);
analogWrite(tpin15, 0);
analogWrite(tpin16, 0);
analogWrite(tpin17, 0);
analogWrite(tpin18, 0);
analogWrite(tpin21, 100);
analogWrite(tpin22, 100);
analogWrite(tpin23, 100);
analogWrite(tpin24, 100);
analogWrite(tpin25, 100);
analogWrite(tpin26, 100);
analogWrite(tpin27, 100);
analogWrite(tpin28, 100);
analogWrite(tpin31, 0);
analogWrite(tpin32, 0);
analogWrite(tpin33, 0);
analogWrite(tpin34, 0);
analogWrite(tpin35, 0);
analogWrite(tpin36, 0);
analogWrite(tpin37, 0);
analogWrite(tpin38, 0);
delay(1000);
analogWrite(tpin01, 0);
analogWrite(tpin11, 0);
analogWrite(tpin12, 0);
analogWrite(tpin13, 0);
analogWrite(tpin14, 0);
analogWrite(tpin15, 0);
analogWrite(tpin16, 0);
analogWrite(tpin17, 0);
analogWrite(tpin18, 0);
analogWrite(tpin21, 0);
analogWrite(tpin22, 100);
analogWrite(tpin23, 0);
analogWrite(tpin24, 100);
analogWrite(tpin25, 0);
analogWrite(tpin26, 100);
analogWrite(tpin27, 0);
analogWrite(tpin28, 100);
analogWrite(tpin31, 100);
analogWrite(tpin32, 0);
analogWrite(tpin33, 100);
analogWrite(tpin34, 0);
analogWrite(tpin35, 100);
analogWrite(tpin36, 0);
analogWrite(tpin37, 100);
analogWrite(tpin38, 0);
delay(1000);
analogWrite(tpin01, 0);
analogWrite(tpin11, 0);
analogWrite(tpin12, 0);
analogWrite(tpin13, 0);
analogWrite(tpin14, 0);
analogWrite(tpin15, 0);
analogWrite(tpin16, 0);
analogWrite(tpin17, 0);
analogWrite(tpin18, 0);
analogWrite(tpin21, 0);
analogWrite(tpin22, 0);
analogWrite(tpin23, 0);
analogWrite(tpin24, 0);
analogWrite(tpin25, 0);
analogWrite(tpin26, 0);
analogWrite(tpin27, 0);
analogWrite(tpin28, 0);
analogWrite(tpin31, 100);
analogWrite(tpin32, 100);
analogWrite(tpin33, 100);
analogWrite(tpin34, 100);
analogWrite(tpin35, 100);
analogWrite(tpin36, 100);
analogWrite(tpin37, 100);
analogWrite(tpin38, 100);
delay(1000);
  
}

else if (button == 3)   
{

Serial.println ("pressed 3");

analogWrite(tpin01, 0);
analogWrite(tpin11, 0);
analogWrite(tpin12, 0);
analogWrite(tpin13, 0);
analogWrite(tpin14, 0);
analogWrite(tpin15, 0);
analogWrite(tpin16, 0);
analogWrite(tpin17, 0);
analogWrite(tpin18, 0);
analogWrite(tpin21, 0);
analogWrite(tpin22, 0);
analogWrite(tpin23, 0);
analogWrite(tpin24, 0);
analogWrite(tpin25, 0);
analogWrite(tpin26, 0);
analogWrite(tpin27, 0);
analogWrite(tpin28, 0);
analogWrite(tpin31, 255);
analogWrite(tpin32, 255);
analogWrite(tpin33, 255);
analogWrite(tpin34, 255);
analogWrite(tpin35, 255);
analogWrite(tpin36, 255);
analogWrite(tpin37, 255);
analogWrite(tpin38, 255);
delay(200);
analogWrite(tpin01, 0);
analogWrite(tpin11, 0);
analogWrite(tpin12, 0);
analogWrite(tpin13, 0);
analogWrite(tpin14, 0);
analogWrite(tpin15, 0);
analogWrite(tpin16, 0);
analogWrite(tpin17, 0);
analogWrite(tpin18, 0);
analogWrite(tpin21, 255);
analogWrite(tpin22, 255);
analogWrite(tpin23, 255);
analogWrite(tpin24, 255);
analogWrite(tpin25, 255);
analogWrite(tpin26, 255);
analogWrite(tpin27, 255);
analogWrite(tpin28, 255);
analogWrite(tpin31, 0);
analogWrite(tpin32, 0);
analogWrite(tpin33, 0);
analogWrite(tpin34, 0);
analogWrite(tpin35, 0);
analogWrite(tpin36, 0);
analogWrite(tpin37, 0);
analogWrite(tpin38, 0);
delay(200);
analogWrite(tpin01, 0);
analogWrite(tpin11, 255);
analogWrite(tpin12, 255);
analogWrite(tpin13, 255);
analogWrite(tpin14, 255);
analogWrite(tpin15, 255);
analogWrite(tpin16, 255);
analogWrite(tpin17, 255);
analogWrite(tpin18, 255);
analogWrite(tpin21, 0);
analogWrite(tpin22, 0);
analogWrite(tpin23, 0);
analogWrite(tpin24, 0);
analogWrite(tpin25, 0);
analogWrite(tpin26, 0);
analogWrite(tpin27, 0);
analogWrite(tpin28, 0);
analogWrite(tpin31, 0);
analogWrite(tpin32, 0);
analogWrite(tpin33, 0);
analogWrite(tpin34, 0);
analogWrite(tpin35, 0);
analogWrite(tpin36, 0);
analogWrite(tpin37, 0);
analogWrite(tpin38, 0);
delay(200);
analogWrite(tpin01, 255);
analogWrite(tpin11, 0);
analogWrite(tpin12, 0);
analogWrite(tpin13, 0);
analogWrite(tpin14, 0);
analogWrite(tpin15, 0);
analogWrite(tpin16, 0);
analogWrite(tpin17, 0);
analogWrite(tpin18, 0);
analogWrite(tpin21, 0);
analogWrite(tpin22, 0);
analogWrite(tpin23, 0);
analogWrite(tpin24, 0);
analogWrite(tpin25, 0);
analogWrite(tpin26, 0);
analogWrite(tpin27, 0);
analogWrite(tpin28, 0);
analogWrite(tpin31, 0);
analogWrite(tpin32, 0);
analogWrite(tpin33, 0);
analogWrite(tpin34, 0);
analogWrite(tpin35, 0);
analogWrite(tpin36, 0);
analogWrite(tpin37, 0);
analogWrite(tpin38, 0);
delay(200);
analogWrite(tpin01, 0);
analogWrite(tpin11, 0);
analogWrite(tpin12, 0);
analogWrite(tpin13, 0);
analogWrite(tpin14, 0);
analogWrite(tpin15, 0);
analogWrite(tpin16, 0);
analogWrite(tpin17, 0);
analogWrite(tpin18, 0);
analogWrite(tpin21, 0);
analogWrite(tpin22, 0);
analogWrite(tpin23, 0);
analogWrite(tpin24, 0);
analogWrite(tpin25, 0);
analogWrite(tpin26, 0);
analogWrite(tpin27, 0);
analogWrite(tpin28, 0);
analogWrite(tpin31, 0);
analogWrite(tpin32, 0);
analogWrite(tpin33, 0);
analogWrite(tpin34, 0);
analogWrite(tpin35, 0);
analogWrite(tpin36, 0);
analogWrite(tpin37, 0);
analogWrite(tpin38, 0);
//delay(200);

}
}
 
void Pattern1(){
button = 1;
}

void Pattern2(){
button = 2;
}
void Pattern3(){
button = 3;
}
